# Supplementary material for: Positive Associations between Body Mass Index and Hematological Parameters, Including RBCs, WBCs, and Platelet Counts, in Korean Children and Adolescents
Source: Children (Basel). 2022 Jan 14;9(1):109. doi: 10.3390/children9010109 (PMC8774222; doi:10.3390/children9010109)
Supplement: Supplementary file 1 [file children-09-00109-s001.zip]

Archive with 1 entries (1 files):
- children-1478035-supplementary.pdf
